# Supplementary material for: Identification of over 200-fold more hairpin ribozymes than previously known in diverse circular RNAs
Source: Nucleic Acids Res. 2021 Jun 7;49(11):6375–88. doi: 10.1093/nar/gkab454 (PMC8216279; doi:10.1093/nar/gkab454)
Supplement: gkab454_Supplemental_Files [file gkab454_supplemental_files.zip]

Archive with 5 entries (5 files):
- 2021-05-10-hairpin-deluge--supplementary.docx
- Supplementary-File-1.zip
- Supplementary-File-2.zip
- Supplementary-File-3.pdf
- Supplementary-File-4.zip
